# Supplementary material for: Members of Velvet Complex FpVeA and FpVelB Regulate Asexual Development, Fumonisin Biosynthesis and Virulence in Fusarium proliferatum
Source: Foods. 2025 Oct 27;14(21):3666. doi: 10.3390/foods14213666 (PMC12610273; doi:10.3390/foods14213666)
Supplement: Supplementary file 1 [file foods-14-03666-s001.zip]

Archive with 1 entries (1 files):
- foods-3905388-supplementary.pdf
